# Supplementary material for: Synergistic Effects of the Combination of Alpelisib (PI3K Inhibitor) and Ribociclib (CDK4/6 Inhibitor) in Preclinical Colorectal Cancer Models
Source: Int J Mol Sci. 2024 Dec 10;25(24):13264. doi: 10.3390/ijms252413264 (PMC11676898; doi:10.3390/ijms252413264)
Supplement: Supplementary file 1 [file ijms-25-13264-s001.zip]

Archive with 1 entries (1 files):
- ijms-3357061-supplementary.pdf
